# Supplementary material for: Curcumin Improves Neurogenesis in Alzheimer’s Disease Mice via the Upregulation of Wnt/β-Catenin and BDNF
Source: Int J Mol Sci. 2024 May 8;25(10):5123. doi: 10.3390/ijms25105123 (PMC11120842; doi:10.3390/ijms25105123)
Supplement: Supplementary file 1 [file ijms-25-05123-s001.zip]

Archive with 10 entries (7 files):
- R1-Supplemental tables/
- R1-Supplemental tables/.DS_Store
- R1-Supplemental tables/R1-Table S1.pdf
- R1-Supplemental tables/R1-Table S2.pdf
- __MACOSX/
- __MACOSX/._R1-Supplemental tables
- __MACOSX/R1-Supplemental tables/
- __MACOSX/R1-Supplemental tables/._.DS_Store
- __MACOSX/R1-Supplemental tables/R1-Table S1.pdf
- __MACOSX/R1-Supplemental tables/R1-Table S2.pdf
